# Supplementary material for: Alfalfa MsATG13 Confers Cold Stress Tolerance to Plants by Promoting Autophagy
Source: Int J Mol Sci. 2023 Jul 27;24(15):12033. doi: 10.3390/ijms241512033 (PMC10418659; doi:10.3390/ijms241512033)
Supplement: Supplementary file 1 [file ijms-24-12033-s001.zip]

Archive with 1 entries (1 files):
- ijms-2497866-supplementary.doc
